# Supplementary material for: Functional studies of Drosophila zinc transporters reveal the mechanism for zinc excretion in Malpighian tubules
Source: BMC Biol. 2017 Feb 14;15:12. doi: 10.1186/s12915-017-0355-9 (PMC5309981; doi:10.1186/s12915-017-0355-9)
Supplement: Additional file 3: Table S2. — Original data for RT-PCR and metal content analyses. (XLSX 13 kb) [file 12915_2017_355_MOESM3_ESM.xlsx]

## Sheet: Sheet1
	Fig. 1Fb
		Zip71B			Mean	SEM	p-value
	Zip71B-OE/control	3.27924	3.38383	3.29078	3.31795	0.0331086	< 0.0001
	ZnT35C-OE/control	1.14829	1.06292	1.1044	1.1052	0.0246464	0.0129651
		ZnT35C
	Zip71B-OE/control	0.954131	0.937563	0.97334	0.955012	0.0103373	0.0121373
	ZnT35C-OE/control	2.36714	2.29248	2.32203	2.32722	0.0217065	< 0.0001
	Fig. 2C
		MtnB			Mean	SEM	p-value
	control (normal food)	0.831988	1.11991	1.0481	1	0.0865259
	Zip71B-RNAi (normal food)	3.67701	4.99587	4.94013	4.53767	0.430629	0.00129035
	control (1mM Zn)	10.8576	11.5805	11.0847	11.1743	0.21342	< 0.0001
	Zip71B-RNAi (1mM Zn)	25.9957	26.4997	24.4639	25.6531	0.612129	< 0.0001
	Fig. 4A
		Zip71B			Mean	SEM	p-value
	normal food	0.990927	1.05065	0.958422	1	0.027008
	1mM Zn	2.1165	2.998	2.42859	2.51436	0.258055	0.00429533
		ZnT35C
	normal food	0.8678	1.10508	1.02712	1	0.0698265
	1mM Zn	2.29964	1.99224	1.90695	2.06628	0.11925	0.00151858
	Fig. 2A
		Metal content(ng/mg)			Mean	SEM	p-value
	Zn(control)	69.009	73.7864	74.6809	72.4921	1.76058
	Zn(Zip71B-RNAi)	97.3809	99.0196	97.6191	98.0065	0.511179	0.000154569
	Fe(control)	76.6667	87.6667	82.3958	82.2431	3.17635
	Fe(Zip71B-RNAi)	76.4865	79.1262	81.8085	79.1404	1.53635	0.428872
	Mn(control)	58.5714	57.3529	48.3333	54.7526	3.22884
	Mn(Zip71B-RNAi)	59.3518	60.4444	51.3513	57.0492	2.86634	0.622945
	Cu(control)	6.08519	6.68778	6.71771	6.49689	0.206034
	Cu(Zip71B-RNAi)	6.44865	6.14757	5.94362	6.17995	0.146686	0.278403
	Fig. 2B	Metal content(ng/mg)			Mean	SEM	p-value
	Zn(control)	344.828	303.75	335	327.859	12.3839
	Zn(Zip71B-RNAi)	481.236	461.287	471.881	471.468	5.76245	0.000462754
	Fe(control)	97.8846	96.1957	121.782	105.287	8.26175
	Fe(Zip71B-RNAi)	100.69	118.539	111.485	110.238	5.19033	0.638576
	Mn(control)	59.1954	69.6154	59.3478	62.7195	3.4482
	Mn(Zip71B-RNAi)	49.8876	65.3465	50.8911	55.3751	4.99413	0.292831
	Cu(control)	8.18276	6.02019	5.83587	6.67961	0.753457
	Cu(Zip71B-RNAi)	6.25506	6.66535	6.09802	6.33947	0.169125	0.682354
